# Supplementary material for: Codon Bias of the DDR1 Gene and Transcription Factor EHF in Multiple Species
Source: Int J Mol Sci. 2024 Oct 4;25(19):10696. doi: 10.3390/ijms251910696 (PMC11477322; doi:10.3390/ijms251910696)
Supplement: Supplementary file 1 [file ijms-25-10696-s001.zip]

Archive with 4 entries (4 files):
- supplementary.pdf
- Table S1. RSCU in the high expression group, low expression group of DDR1 gene.xlsx
- Table S2. RSCU in the high expression group, low expression group of EHF.xlsx
- Table S3. Accession number corresponding to the 24 species containing the DDR1 gene.xlsx
