# Supplementary material for: Codon Bias of the DDR1 Gene and Transcription Factor EHF in Multiple Species
Source: Int J Mol Sci. 2024 Oct 4;25(19):10696. doi: 10.3390/ijms251910696 (PMC11477322; doi:10.3390/ijms251910696)
Supplement: Supplementary file 1 [file ijms-25-10696-s001.zip › Table S1. RSCU in the high expression group, low expression group of DDR1 gene.xlsx]

## Sheet: Sheet1
Amino acid	Codon	High	Low	RSCU	Amino acid	Codon	High	Low	RSCU
Phe	UUU	0.728	0.844	0.116	Ala	GCU	0.516	0.686	0.17
	UUC	1.272	1.156	0.116		GCC	2.456	2.314	0.142
Leu	UUA	0.208	0.27	0.062		GCA	0.526	0.42	0.106
	UUG	0.432	0.268	0.164		GCG	0.504	0.58	0.076
	CUU	0.452	0.44	0.012	Tyr	UAU	0.896	0.784	0.112
	CUC	1.482	1.528	0.046		UAC	1.104	1.216	0.112
	CUA	0.39	0.26	0.13	His	CAU	0.594	0.592	0.002
	CUG	3.04	3.236	0.196		CAC	1.406	1.408	0.002
Ile	AUU	0.46	0.33	0.13	Gln	CAA	0.188	0.178	0.01
	AUC	2.42	2.556	0.136		CAG	1.812	1.822	0.01
	AUA	0.12	0.12	0	Asn	AAU	0.658	0.676	0.018
Val	GUU	0.31	0.312	0.002		AAC	1.342	1.324	0.018
	GUC	0.884	0.804	0.08	Lys	AAA	0.154	0.17	0.016
	GUA	0.274	0.142	0.132		AAG	1.846	1.83	0.016
	GUG	2.534	2.742	0.208	Asp	GAU	0.712	0.82	0.108
Ser	UCU	0.648	0.798	0.15		GAC	1.288	1.18	0.108
	UCC	1.298	1.434	0.136	Glu	GAA	0.24	0.27	0.03
	UCA	0.434	0.374	0.06		GAG	1.76	1.73	0.03
	UCG	0.434	0.35	0.084	Cys	UGU	0.47	0.724	0.254
Pro	CCU	0.758	0.962	0.204		UGC	1.53	1.276	0.254
	CCC	1.998	1.774	0.224	Arg	CGU	0.336	0.354	0.018
	CCA	0.698	0.692	0.006		CGC	1.574	1.526	0.048
	CCG	0.542	0.572	0.03		CGA	0.42	0.534	0.114
Thr	ACU	0.564	0.73	0.166		CGG	2.384	2.36	0.024
	ACC	2.084	2.114	0.03	Ser	AGU	0.756	0.708	0.048
	ACA	0.612	0.686	0.074		AGC	2.426	2.328	0.098
	ACG	0.748	0.478	0.27	Gly	GGU	0.326	0.276	0.05
Arg	AGA	0.174	0.282	0.108		GGC	1.572	1.69	0.118
	AGG*	1.112	0.942	0.17		GGA	0.546	0.484	0.062
						GGG	1.552	1.548	0.004
"*" indicates optimal codon (ΔRSCU≥0.08, High>1,Low<1)
