# Supplementary material for: Codon Bias of the DDR1 Gene and Transcription Factor EHF in Multiple Species
Source: Int J Mol Sci. 2024 Oct 4;25(19):10696. doi: 10.3390/ijms251910696 (PMC11477322; doi:10.3390/ijms251910696)
Supplement: Supplementary file 1 [file ijms-25-10696-s001.zip › Table S2. RSCU in the high expression group, low expression group of EHF.xlsx]

## Sheet: Sheet1
Amino acid	Codon	High	Low	RSCU	Amino acid		Codon	High	Low	RSCU
Phe	UUU	0.29	0.714	0.424	Ala	GCU		0.656	0.56	0.096
	UUC	1.71	1.286	0.424		GCC		1.512	1.832	0.32
Leu	UUA	0.95	0.646	0.304		GCA		1.172	0.992	0.18
	UUG	1.008	0.736	0.272		GCG		0.656	0.62	0.036
	CUU	0.572	0.386	0.186	Tyr	UAU		1.022	0.866	0.156
	CUC	1.2	2.16	0.96		UAC*		0.978	1.134	0.156
	CUA	0.444	0.212	0.232	His	CAU		0.314	0.718	0.404
	CUG	1.832	1.854	0.022		CAC		1.686	1.282	0.404
Ile	AUU	0.802	0.834	0.032	Gln	CAA		0.506	0.304	0.202
	AUC	2.198	2.166	0.032		CAG		1.494	1.696	0.202
	AUA	0	0	0	Asn	AAU		0.8	0.902	0.102
Val	GUU	0	0.432	0.432		AAC		1.2	1.098	0.102
	GUC	1.33	0.952	0.378	Lys	AAA		1.094	1.02	0.074
	GUA	1.33	1.216	0.114		AAG		0.906	0.98	0.074
	GUG	1.33	1.394	0.064	Asp	GAU		0.46	0.416	0.044
Ser	UCU	0.37	0.302	0.068		GAC		1.54	1.584	0.044
	UCC	1.326	1.26	0.066	Glu	GAA		1.33	1.272	0.058
	UCA	0.53	0.304	0.226		GAG		0.67	0.728	0.058
	UCG	0.21	0.15	0.06	Cys	UGU		0	0	0
Pro	CCU	1.084	1.33	0.246		UGC		2	2	0
	CCC*	0.742	1	0.258	Arg	CGU		0.602	0.516	0.086
	CCA	1.426	0.934	0.492		CGC		0.688	0.774	0.086
	CCG	0.742	0.736	0.006		CGA		1.118	1.204	0.086
Thr	ACU	0.776	0.536	0.24		CGG		1.29	1.29	0
	ACC	1.894	1.996	0.102	Ser	AGU		0.746	0.808	0.062
	ACA	1.046	1.148	0.102		AGC		2.812	3.174	0.362
	ACG	0.284	0.318	0.034	Gly	GGU		0.67	0.67	0
Arg	AGA	1.458	1.374	0.084		GGC		0.802	0.934	0.132
	AGG	0.86	0.86	0		GGA*		0.868	1.066	0.198
						GGG		1.67	1.33	0.34
"*" indicates optimal codon (ΔRSCU≥0.08, High>1,Low<1)
