# Supplementary material for: Codon Bias of the DDR1 Gene and Transcription Factor EHF in Multiple Species
Source: Int J Mol Sci. 2024 Oct 4;25(19):10696. doi: 10.3390/ijms251910696 (PMC11477322; doi:10.3390/ijms251910696)
Supplement: Supplementary file 1 [file ijms-25-10696-s001.zip › Table S3. Accession number corresponding to the 24 species containing the DDR1 gene.xlsx]

## Sheet: Sheet1
Accession number	Species	Accession number	Species
NC_037350.1	Bos taurus	NC_057413.1	Cervus canadensis
NC_040098.1	Bos indicus x Bos taurus	NC_083324.1	Globicephala melas
NC_083890.1	Bos javanicus	NC_045773.1	Phocoena sinus
NC_032672.1	Bos indicus	NC_082670.1	Mesoplodon densirostris
NW_005395403.1	Bos mutus	NC_083104.1	Lagenorhynchus albirostri
NC_073626.1	Bubalus carabanensis	NC_082692.1	Delphinus delphis
NC_059158.1	Bubalus bubalis	NC_047043.1	Tursiops truncatus
NC_030830.1	Capra hircus	NW_020172595.1	Neophocaena asiaeoriental asiaeoriental
NC_056073.1	Ovis aries	NC_082649.1	Balaenoptera ricei
NC_057821.1	Cervus elaphus	NW_021703780.1	Monodon monoceros
NC_083687.1	Dama dama	NC_064568.1	Orcinus orca
NW_026574261.1	Moschus berezovskii	NC_041231.1	Physeter catodon
